# Supplementary material for: Impact of Body Mass Index on Outcomes in Pediatric Allogeneic Hematopoietic Stem Cell Transplantation Recipients: A Single-Center Retrospective Study
Source: Nutrients. 2024 Oct 25;16(21):3638. doi: 10.3390/nu16213638 (PMC11547439; doi:10.3390/nu16213638)
Supplement: Supplementary file 1 [file nutrients-16-03638-s001.zip]

Archive with 1 entries (1 files):
- nutrients-3270108-supplementary.pdf
